# Supplementary material for: Definition of the Binding Architecture to a Target Promoter of HP1043, the Essential Master Regulator of Helicobacter pylori
Source: Int J Mol Sci. 2021 Jul 22;22(15):7848. doi: 10.3390/ijms22157848 (PMC8345958; doi:10.3390/ijms22157848)
Supplement: Supplementary file 1 [file ijms-22-07848-s001.zip]

Archive with 1 entries (1 files):
- ijms-1294759-supplementary.pdf
